# Supplementary material for: CrossFit Motivates a 41-Year-Old Obese Man to Change His Lifestyle and Achieve Long-Term Health Improvements: A Case Report
Source: J Funct Morphol Kinesiol. 2023 May 8;8(2):58. doi: 10.3390/jfmk8020058 (PMC10204440; doi:10.3390/jfmk8020058)
Supplement: Supplementary file 1 [file jfmk-08-00058-s001.zip]

Archive with 2 entries (2 files):
- Table S1_Interview.pdf
- Table S2_BAD.pdf
